# Supplementary material for: nurP28, a New-to-Nature Zein-Derived Peptide, Enhances the Therapeutic Effect of Docetaxel in Breast Cancer Monolayers and Spheroids
Source: Molecules. 2022 Apr 29;27(9):2824. doi: 10.3390/molecules27092824 (PMC9105272; doi:10.3390/molecules27092824)
Supplement: Supplementary file 1 [file molecules-27-02824-s001.zip]

Archive with 4 entries (3 files):
- molecules-1663330 SI/
- molecules-1663330 SI/molecules-1663330 SI.pdf
- molecules-1663330 SI/Secondary Structure of nurP28 peptide.mp4
- molecules-1663330 SI/Supplementary Figure S3_rev.tif
